# Supplementary material for: Genetic Markers as Risk Factors for the Development of Impulsive-Compulsive Behaviors in Patients with Parkinson’s Disease Receiving Dopaminergic Therapy
Source: J Pers Med. 2021 Dec 7;11(12):1321. doi: 10.3390/jpm11121321 (PMC8706187; doi:10.3390/jpm11121321)
Supplement: Supplementary file 1 [file jpm-11-01321-s001.zip]

Archive with 1 entries (1 files):
- jpm-1447043-supplementary.pdf
